# Supplementary material for: Breeding for resilience in finishing pigs can decrease tail biting, lameness and mortality
Source: Genet Sel Evol. 2024 Jun 20;56:48. doi: 10.1186/s12711-024-00919-1 (PMC11191330; doi:10.1186/s12711-024-00919-1)
Supplement: Supplementary file 10 — Additional file 10: Table S1. Genetic correlations between all trait combinations using bivariate models. Genetic correlations between all trait combinations using bivariate models. Columns A (Trait1) and B (Trait2) give the trait names used in the bivariate animal model. Columns C (h2_trait1) and D (h2_trait2) show the estimated heritability for trait 1 and trait 2. Column E (genetic_correlation) shows the estimated genetic correlation, with the estimated standard error in column F (SE_genetic_correlation). Genetic correlations of lnMSEorder and lnMSEactivity were not taken into account, as standard errors were very high. [file 12711_2024_919_MOESM10_ESM.xlsx]

## Sheet: Sheet1
Trait1	Trait2	h2_trait1	h2_trait2	genetic_correlation	SE_genetic_correlation
A	ADG life	0.041	0.644	-0.66	0.1
A	ADG youth	0.041	0.638	-0.49	0.14
A	B	0.046	0.345	-0.41	0.17
A	Ear Wound Score	0.046	0.243	-0.02	0.27
A	FCR	0.048	0	0.28	0.01
A	Feed Intake	0.048	0	0.7	0.02
A	Hematomas	0.046	0.277	-0.14	0.25
A	k	0.045	0.365	-0.61	0.11
A	lameness	0.047	0.019	0.48	0.82
A	lnMSE_weight	0.046	0.241	-0.36	0.29
A	lnvar	0.047	0.327	-0.31	0.23
A	lnvar_standardized	0.047	0.306	0.22	0.23
A	Meat percentage	0.048	0.641	0.58	0.14
A	Mortality	0.046	0.027	0.32	0.11
A	Tail wound score	0.046	0.157	-0.02	0.26
A	Umbilical Hernia	0.046	0.042	0.49	1.22
ADG life	Ear Wound Score	0.63	0.247	-0.17	0.2
ADG life	FCR	0.548	0.001	0	0
ADG life	Feed Intake	0.432	0	0	0
ADG life	Hematomas	0.64	0.291	0.16	0.17
ADG life	k	0.63	0.402	0.97	0.01
ADG life	lameness	0.65	0.173	0.3	0.75
ADG life	Meat percentage	0.64	0.6	-0.47	0.11
ADG life	Mortality	0.64	0.136	-0.08	0.03
ADG life	Tail wound score	0.623	0.156	0.02	0.26
ADG life	Umbilical Hernia	0.633	0.167	-0.33	0.45
ADG youth	ADG life	0.597	0.64	0.74	0.07
ADG youth	Ear Wound Score	0.631	0.241	0.12	0.21
ADG youth	FCR	0.473	0.001	0	0
ADG youth	Feed Intake	0.462	0.001	0	0
ADG youth	Hematomas	0.645	0.279	-0.15	0.18
ADG youth	k	0.609	0.44	0.62	0.1
ADG youth	lameness	0.601	0.116	0.11	0.03
ADG youth	Meat percentage	0.639	0.587	-0.12	0.14
ADG youth	Mortality	0.566	0.2	-0.03	0.02
ADG youth	Tail wound score	0.639	0.155	0.22	0.21
ADG youth	Umbilical Hernia	0.642	0.183	0.01	0.39
B	ADG life	0.36	0.627	0.73	0.09
B	ADG youth	0.357	0.589	0.16	0.16
B	Ear Wound Score	0.397	0.244	-0.39	0.23
B	FCR	0.397	0.001	-0.03	0.01
B	Feed Intake	0.32	0.001	0.4	0.01
B	Hematomas	0.399	0.279	0.23	0.21
B	k	0.385	0.494	0.88	0.11
B	lameness	0.398	0.02	-0.05	0.84
B	lnMSE_weight	0.393	0.235	0.2	0.25
B	lnvar	0.385	0.321	0.28	0.2
B	lnvar_standardized	0.384	0.301	-0.26	0.2
B	Meat percentage	0.41	0.585	-0.66	0.11
B	Mortality	0.414	0.032	0.25	0.09
B	Tail wound score	0.396	0.158	-0.08	0.24
B	Umbilical Hernia	0.384	0.035	-0.02	0.59
Ear Wound Score	Hematomas	0.239	0.276	-0.06	0.3
Ear Wound Score	k	0.245	0.493	-0.22	0.21
Ear Wound Score	lameness	0.261	0.049	0.62	0.05
Ear Wound Score	Mortality	0.246	0.032	0.45	0.09
Ear Wound Score	Umbilical Hernia	0.242	0.036	-0.5	0.84
FCR	Ear Wound Score	0.001	0.224	0.5	0.01
FCR	Hematomas	0	0.338	0	0
FCR	k	0.004	0.512	-0.56	0.01
FCR	lameness	0.001	0.141	-0.37	0
FCR	Meat percentage	0.001	0.587	0	0.01
FCR	Tail wound score	0	0.166	0.02	0
FCR	Umbilical Hernia	0.004	0.277	0	0
Feed Intake	Ear Wound Score	0.001	0.222	-0.48	0.01
Feed Intake	Hematomas	0	0.335	0	0
Feed Intake	k	0.003	0.446	0.49	0.01
Feed Intake	lameness	0.003	0.126	-0.51	0.01
Feed Intake	Meat percentage	0	0.52	0.01	0.01
Feed Intake	Tail wound score	0.001	0.167	0	0.01
Feed Intake	Umbilical Hernia	0	0.277	0	0
Hematomas	k	0.277	0.491	0.12	0.2
Hematomas	lameness	0.273	0.015	-0.47	0.81
Hematomas	Mortality	0.298	0.065	-0.42	0.06
Hematomas	Umbilical Hernia	0.277	0.182	0.11	0.55
k	ADG youth	0.44	0.608	0.62	0.12
k	Ear Wound Score	0.493	0.245	-0.22	0.21
k	Hematomas	0.491	0.277	0.12	0.19
k	Mortality	0.5	0.222	-0.06	0
k	Umbilical Hernia	0.482	0.038	-0.06	0.49
lameness	k	0.018	0.497	0.03	0.62
lnMSE_weight	ADG life	0.244	0.638	0.22	0.21
lnMSE_weight	ADG youth	0.24	0.638	-0.11	0.21
lnMSE_weight	Ear Wound Score	0.232	0.23	0.14	0.36
lnMSE_weight	FCR	0.258	0	-0.39	0
lnMSE_weight	Feed Intake	0.258	0.003	-0.34	0.01
lnMSE_weight	Hematomas	0.24	0.279	0.11	0.27
lnMSE_weight	k	0.234	0.491	0.18	0.23
lnMSE_weight	lameness	0.248	0.02	0.26	0.7
lnMSE_weight	lnvar	0.222	0.322	0.6	0.21
lnMSE_weight	lnvar_standardized	0.246	0.311	0.2	0.26
lnMSE_weight	Meat percentage	0.229	0.603	-0.18	0.24
lnMSE_weight	Mortality	0.24	0.038	0.6	0.08
lnMSE_weight	Tail wound score	0.254	0.157	0.37	0.32
lnMSE_weight	Umbilical Hernia	0	0	-0.84	1.4
lnvar	ADG life	0	0	0.46	0.18
lnvar	ADG youth	0.327	0.646	0.48	0.15
lnvar	Ear Wound Score	0.324	0.248	-0.02	0.26
lnvar	FCR	0.33	0.002	0.43	0.01
lnvar	Feed Intake	0.33	0.002	-0.36	0.01
lnvar	Hematomas	0.33	0.288	-0.38	0.21
lnvar	k	0.324	0.485	0.45	0.17
lnvar	lameness	0.317	0.047	0.64	0.05
lnvar	Meat percentage	0.31	0.579	-0.08	0.18
lnvar	Mortality	0.324	0.042	0.66	0.07
lnvar	Tail wound score	0.319	0.159	0.39	0.25
lnvar	Umbilical Hernia	0	0	-0.21	0.81
lnvar_standardized	ADG life	0	0	-0.04	0.18
lnvar_standardized	ADG youth	0.304	0.638	0.04	0.17
lnvar_standardized	Ear Wound Score	0.302	0.238	0.36	0.29
lnvar_standardized	FCR	0.226	0	-0.37	0
lnvar_standardized	Feed Intake	0.294	0	0.39	0.01
lnvar_standardized	Hematomas	0.306	0.282	-0.04	0.22
lnvar_standardized	k	0.302	0.488	-0.13	0.18
lnvar_standardized	lameness	0.319	0.021	0.24	0.66
lnvar_standardized	lnvar	0.303	0.321	0.33	0.19
lnvar_standardized	Meat percentage	0.291	0.588	0.24	0.18
lnvar_standardized	Mortality	0.308	0.04	0.2	0.09
lnvar_standardized	Tail wound score	0.317	0.156	0.12	0.36
lnvar_standardized	Umbilical Hernia	0	0	0.73	0.01
Meat percentage	Ear Wound Score	0.633	0.277	0.38	0.19
Meat percentage	Hematomas	0.774	0.792	-1	0
Meat percentage	k	0.609	0.513	-0.6	0.1
Meat percentage	lameness	0	0	0.09	0.61
Meat percentage	Tail wound score	0.589	0.155	-0.15	0.23
Meat percentage	Umbilical Hernia	0.592	0.042	-0.08	0.49
Mortality	k	0.005	0.498	0.52	0.33
Mortality	lameness	0.021	0.029	0.58	0.13
Tail wound score	Ear Wound Score	0.149	0.226	0.23	0.33
Tail wound score	Hematomas	0.165	0.287	-0.2	0.29
Tail wound score	k	0.16	0.5	0.07	0.21
Tail wound score	lameness	0.156	0.017	0.51	1.07
Tail wound score	Mortality	0.158	0.023	-0.09	0.12
Tail wound score	Umbilical Hernia	0.161	0.059	0.59	1.41
Umbilical Hernia	k	0.039	0.482	-0.06	0.73
Umbilical Hernia	lameness	0.041	0.168	0.18	1.47
Umbilical Hernia	Mortality	0.062	0.024	-0.45	0.2
